# Supplementary material for: Improving EEG Forward Modeling Using High-Resolution Five-Layer BEM-FMM Head Models: Effect on Source Reconstruction Accuracy
Source: Bioengineering (Basel). 2024 Oct 26;11(11):1071. doi: 10.3390/bioengineering11111071 (PMC11591057; doi:10.3390/bioengineering11111071)
Supplement: Supplementary file 1 [file bioengineering-11-01071-s001.zip]

Archive with 2 entries (2 files):
- figures_supplement.pdf
- table_supplement_str.pdf
